# Supplementary material for: Spontaneous abortion and ectopic pregnancy: Case definition & guidelines for data collection, analysis, and presentation of maternal immunization safety data
Source: Vaccine. 2017 Dec 4;35(48Part A):6563–74. doi: 10.1016/j.vaccine.2017.01.047 (PMC5714431; doi:10.1016/j.vaccine.2017.01.047)
Supplement: Supplementary data 1 [file mmc1.xlsx]

## Sheet: Form responses 1
Timestamp	Please provide your email.	Professional background	Are you currently involved in / working on immunisation in pregnancy clinical trials or observational studies?	1.a. Do you agree with the rationale of the case definition?	1.b. If no / do not know, explain why.	1.c. Comments?	2.a. Does the preamble clearly describe the intended use of the definition?	2.b. If no / do not know, explain why.	2.c. Comments?	3.a. Do you agree with Level 1 of diagnostic certainty?	3.b. If no / do not know, explain why.	3.c. Comments?	4.a. Do you agree with Level 2 of diagnostic certainty?	4.b. If no / do not know, explain why.	4.c. Comments?	5.a. Do you agree with Level 3 of diagnostic certainty?	5.b. If no / do not know, explain why.	5.c. Comments?	6.a. Do you agree with the footnotes of the case definition?	6.b. If no / do not know, explain why.	6.c. Comments?	7.a. Is the definition applicable in your setting?	7.b. If no / do not know, explain why.	7.c. Comments?	8.a. Do you agree with the guidelines?	8.b. If no / do not know, explain why.	8.c. Comments?	9. Any general comments?	First, we would like to obtain some information about the trial / study you are involved in.	- Study number:	- Trial registry ID (cinical trial.gov):	- Randomised trial / observational study?	- Is the study prospective / retrospective?	- Which vaccine is being studied in the study?	- Which country(ies) is the study being conducted in?	- What was / is the starting date (start study period)?	- Is it a multi-centre / single centre study?	- How is the study population defined?	- When does follow-up stop for the mothers? (months / years after immunisation)	- When does follow-up stop for the neonates? (e.g. months / years after birth)	- Any other key information you deem relevant?	1.a. Do you agree with the rationale of the case definition?		1.b. If no / do not know, explain why.	1.c. Comments?	2.a. Do you agree with the definition?	2.b. If no / do not know, explain why.	2.c. Comments?	3.a. Based on your study setting and the procedures / diagnostic requirements for the different levels of certainty in the case definition, would you be able to obtain all levels of certainty?
2016-07-14 15:52:24	diane.m.harper@gmail.com	Healthcare provider	No, but I am interested to review the case definition	Yes			Yes			Yes			Yes			Yes			Yes			Yes			Yes
2016-07-26 20:24:09	dfell@cheo.on.ca	Academic organisation	Yes, I am an investigator																										I will provide details about the trial / study I am involved in now.			Observational study	Retrospective	Monovalent H1N1	Canada	November 2009.	Single centre	Using a provincial birth registry.	At the time of delivery.	1 year of age. We are planning to link to administrative databases to extende the follow up period for other outcomes.	No.	Yes				Do not know	I think that although different countries define spontaneous abortion and stillbirth differently, it is still very useful to try to use a uniform definition. Given this, I think the 22 week cutoff for fetal deaths suggested is fine. It isn't clear whether the 22 week gestational age threshold also applies to live births. For instance, in Canada, a live birth is defined as a product of conception …		Yes
2016-07-31 20:36:08	davidnalin@aol.com	Academic organisation	No, but I am interested to review the case definition	No	1.It is confusing and hard to understand why two different entities should be combined into one mixed up definition paper. Even the title is confused, as the paper does not deal with "Abortion" per se, but "Spontaneous Abortion"; and the paper content vacillates between a combined definition of "Spontaneous Abortion with simultaneous ectopic pregnancy" and separate definitions of the two. This pa…	1.All papers, not just this one, should have somewhere up front a page or paragraph giving the list of abbreviations used. That would help to avoid abbreviations appearing de novo unexplained in the text, and having different abbreviations for the same term. For example, "SA" vs. "SAB" used varyingly in the present text apparently to mean the same thing. (Causes and risk factors section and "Spon…	No	See above discussion		No	Headings and definitions should be presented separately and individually.		No	See above		No	See above discussion.	Level 5 missing.	Yes			No	Would be confusing the way it is presented.		No	1.There are some errors in #14: need to add information about any vaccine diluent (type and lot number), and first line is garbled: "Description of all vaccine(s)onset of abortion"????? 2. 3.1.4. Need to add whether abortion induced or not. 3.Item 22: need to be much more detailed and specific about what data needed regarding the confirmation of ectopic pregnancy. #33: The duration of surveillanc…		Needs rethinking and revision.
2016-08-07 01:33:00	Varricchio@comcast.net	Public health agency	No, but I am interested to review the case definition	Yes			Yes			Yes			Yes			Yes			Yes			Yes			Yes			Miscarriage is used once in the preamble l Pubmed was not used in the search?
2016-08-07 22:54:30	Kfraninnj@aol.com	Vaccine manufacturer	No, but I am interested to review the case definition	Yes			Yes			Do not know	I agree that all the components are covered to make a decision, but the groupings with the AND / OR combinations are difficult to follow.	I found the order of the criteria to be confusing. I suggest that the last criterion regarding gestational age be moved to the first for all diagnostic levels. As I currently read it, a Level 1 and a level 3 for first trimester SA could be the same.	Yes		But as above for level 1, I recommend moving the gestational age to the first bullet. It seems to be the anchor for each level.	Yes		As above, I would move the gestational age bullet.	Yes			Yes			Yes
2016-08-14 10:33:27	srmundle@gmail.com	Academic organisation	No, but I am interested to review the case definition	Yes			Yes			Yes			Yes			Yes						Yes			Yes
2016-08-14 18:11:03	srmundle@gmail.com	Academic organisation	No, but I am interested to review the case definition	Yes			Yes			Yes			Yes			Yes			Yes			Yes			Yes
2016-08-15 13:57:32	elisabetta.padovan@hotmail.com	Academic organisation	No, but I am interested to review the case definition	Yes			Yes			Yes			Yes			Yes			Yes			Do not know	I am not a clinicians and I do not work in this specific field		Yes			In paragraph 3.1.3 "Details of the immunisation" Point 14: I would add a description of adjuvats contained in the vaccine, in addition to diluents. Page 7 section b. Tetanus-containing vaccines there is a preposition missing. One should read "..., as compared to 552 pregnant...".
2016-08-16 22:43:00	hmlspiegel@gmail.com	Public health agency	Yes, but not as an investigator																										I already shared this information when reviewing another case definition.													Yes				Yes		Please use abbreviations for Spontaneous Abortion consistently. (Currently use of both SA and SAB).	Yes
2016-08-29 19:01:48	dharmeshlal@yahoo.co.in	Academic organisation	No, but I am interested to review the case definition	Yes			Yes			Yes			Yes			Yes			Yes			Yes			Yes
			Y	7			7			6			7			7			7			6			7																0	2				1			2
			N	1			1			1			1			1			0			1			1																0	0				0			0
			DNK	0			0			1			0			0			0			1			0																0	0				1			0
[truncated: 13 more columns]

## Sheet: Rebuttal
Question	Review feedback		Authors' comments	Comments to Fernanda
1.a. Do you agree with the rationale of the case definition?	Yes	9
	No	1
	Do not know	0
1.b. If no / do not know, explain why.	1.It is confusing and hard to understand why two different entities should be combined into one mixed up definition paper. Even the title is confused, as the paper does not deal with "Abortion" per se, but "Spontaneous Abortion"; and the paper content vacillates between a combined definition of "Spontaneous Abortion with simultaneous ectopic pregnancy" and separate definitions of the two. This pa…		1. This point is well taken. The document is meant to provide definitions for the general pregnancy outcome of pregnancy loss in the first and early second trimester (fetal demise after 24 weeks is covered by the Stillbirth Working Group and delivery after 24 weeks is covered by the Preterm Birth Working Group). The document has been edited to ensure consistency in terminology (using "spontaneous…
	1.All papers, not just this one, should have somewhere up front a page or paragraph giving the list of abbreviations used. That would help to avoid abbreviations appearing de novo unexplained in the text, and having different abbreviations for the same term. For example, "SA" vs. "SAB" used varyingly in the present text apparently to mean the same thing. (Causes and risk factors section and "Spon…		1. This is a very helpful comment - a list of abbreviations has been added, and the text reviewed to ensure consistency in the abbreviations used. 2.We include in the text thr following statement: "While a full case definition for induced abortion is not included in this document, we recommend reporting this as a pregnancy outcome of interest." A definition of induced abortion is included in the …
2.a. Does the preamble clearly describe the intended use of the definition?	Yes	7
	No	1
	Do not know	0
2.b. If no / do not know, explain why.	See above discussion
2.c. Comments?
3.a. Do you agree with Level 1 of diagnostic certainty?	Yes	6
	No	1
	Do not know	1
3.b. If no / do not know, explain why.	Headings and definitions should be presented separately and individually.		This point is well taken and the definitions have been reformatted to make them easier to follow.
	I agree that all the components are covered to make a decision, but the groupings with the AND / OR combinations are difficult to follow.		This point is well taken and the definitions have been reformatted to make them easier to follow.
3.c. Comments?	I found the order of the criteria to be confusing. I suggest that the last criterion regarding gestational age be moved to the first for all diagnostic levels. As I currently read it, a Level 1 and a level 3 for first trimester SA could be the same.		This point is well taken and the definitions have been reformatted to make them easier to follow.
4.a. Do you agree with Level 2 of diagnostic certainty?	Yes	7
	No	1
	Do not know	0
4.b. If no / do not know, explain why.	See above
4.c. Comments?	But as above for level 1, I recommend moving the gestational age to the first bullet. It seems to be the anchor for each level.		This point is well taken and the definitions have been reformatted to make them easier to follow.
5.a. Do you agree with Level 3 of diagnostic certainty?	Yes	7
	No	1
	Do not know	0
5.b. If no / do not know, explain why.	See above discussion.
5.c. Comments?	Level 5 missing.
	As above, I would move the gestational age bullet.		This point is well taken and the definitions have been reformatted to make them easier to follow.
6.a. Do you agree with the footnotes of the case definition?	Yes	7
	No	0
	Do not know	0
6.b. If no / do not know, explain why.
6.c. Comments?
7.a. Is the definition applicable in your setting?	Yes	6
	No	1
	Do not know	1
7.b. If no / do not know, explain why.	Would be confusing the way it is presented.		This point is well taken and the definitions have been reformatted to make them easier to follow.
	I am not a clinicians and I do not work in this specific field
7.c. Comments?
8.a. Do you agree with the guidelines?	Yes	9
	No	1
	Do not know	0
8.b. If no / do not know, explain why.	1.There are some errors in #14: need to add information about any vaccine diluent (type and lot number), and first line is garbled: "Description of all vaccine(s)onset of abortion"????? 2. 3.1.4. Need to add whether abortion induced or not. 3.Item 22: need to be much more detailed and specific about what data needed regarding the confirmation of ectopic pregnancy. #33: The duration of surveillanc…		1. This paragraph has been edited. 2. This has been edited to include spontaneous abortion and ectopic pregnancy. 3. This has been edited to include spontaneous abortion and ectopic pregnancy. 4. This paragraph has been edited 5. The authors consider the paragraph is clear that there should appropiate control group (s) selected
8.c. Comments?
9. Any general comments?	Needs rethinking and revision.
	Miscarriage is used once in the preamble l Pubmed was not used in the search?		Miscarriage is used as synonymous of spontaneous abortion. Yes, the MEDLINE database is directly searchable from NLM as a subset of the PubMed® database
	In paragraph 3.1.3 "Details of the immunisation" Point 14: I would add a description of adjuvats contained in the vaccine, in addition to diluents. Page 7 section b. Tetanus-containing vaccines there is a preposition missing. One should read "..., as compared to 552 pregnant...".		The additional descriptions have been included in paragraph 3.1.3 and the preposition added to the indicated paragraph.
1.b. If no / do not know, explain why.
1.c. Comments?
2.a. Do you agree with the definition?	Yes	1
	No	0
	Do not know	1
2.b. If no / do not know, explain why.	I think that although different countries define spontaneous abortion and stillbirth differently, it is still very useful to try to use a uniform definition. Given this, I think the 22 week cutoff for fetal deaths suggested is fine. It isn't clear whether the 22 week gestational age threshold also applies to live births. For instance, in Canada, a live birth is defined as a product of conception …		Pregnancy loss refers to a non-viable pregnancy, so a live birth, regardless of GA, is not included in the categories of abortion/stillbirth. Preterm birth applies to any birth before 37 weeks completed weeks of gestation (see BC case definition for preterm birth)
2.c. Comments?	Please use abbreviations for Spontaneous Abortion consistently. (Currently use of both SA and SAB).		The document has been edited to ensure consistency in terminology (using "spontaneous abortion" in lieu of "abortion") and an effort made to separate the definitions for clarity
3.a. Based on your study setting and the procedures / diagnostic requirements for the different levels of certainty in the case definition, would you be able to obtain all levels of certainty?	Yes	2
	No	0
	Do not know	0
3.b. If no / do not know, explain which level(s) would not be applicable and why (e.g. not having all procedures available in countries where study is done / retrospective assessment of charts would not allow information / exclusion / negative criteria to be found consistently)
3.c. Comments?
4.b. If no / do not know, explain why.
4.c. Comments?
5.a. How much would the use of case definitions such as this one potentially improve your study?	0.05
	NA
5.b. Comments?	I don't think it would change my individual study very much. I think the real value of these definitions will be to improve the consistency in the literature and make systematic reviews and meta-analyses more informative.
6. What additional documents would you wish GAIA to develop for your study in order to achieve harmonisation of safety assessment in maternal immunisation studies?
7. Any other comments you would like to share?
